# Supplementary material for: Bleeding Complications from Chest Tube Treatment in Patients on Extracorporeal Membrane Oxygenation Support
Source: Interdiscip Cardiovasc Thorac Surg. 2025 Nov 22;40(11):ivaf271. doi: 10.1093/icvts/ivaf271 (PMC12653765; doi:10.1093/icvts/ivaf271)
Supplement: ivaf271_Supplementary_Data [file ivaf271_supplementary_data.zip]

Archive with 2 entries (2 files):
- Supplementary Table 1.docx
- Supplementary Table 2 and 3.docx
